# Supplementary material for: Genome-wide investigation of the heat shock transcription factor (Hsf) gene family in Tartary buckwheat (Fagopyrum tataricum)
Source: BMC Genomics. 2019 Nov 15;20:871. doi: 10.1186/s12864-019-6205-0 (PMC6858736; doi:10.1186/s12864-019-6205-0)
Supplement: Supplementary file 1 — Additional file 1. List of the 29 FtHsf genes identified in this study. [file 12864_2019_6205_MOESM1_ESM.xls]

## Sheet: HSF gene information
Additional file 1 List of the 29 FtHSF genes identified in this study
Group	Gene	Gene ID	Protein length	Mw(KDa)	pI	Location	Domain	Homologous	E-value	Similarity	Localization
A1	FtHSF17	FtPinG0005682300.01.T01	503	55.2968	5.15	Ft4	HSF	OsHsf-13	1.22e-152	0.512295	Nuclear
	FtHSF27	FtPinG0008289000.01.T01	464	51.8373	4.83	Ft7	HSF	HSTF 8	1.05e-146	0.517103	Nuclear
	FtHSF15	FtPinG0007684200.01.T01	455	50.2909	4.77	Ft4	HSF	HSTF 8	1.68e-138	0.506224	Nuclear
A2	FtHSF19	FtPinG0003045600.01.T01	305	35.3189	6.36	Ft5	HSF	AtHsfA2	2.36e-56	0.407534	Nuclear
	FtHSF18	FtPinG0008918600.01.T01	303	34.8125	5.46	Ft4	HSF	HSTF 30	2.3e-58	0.384365	Nuclear
A3	FtHSF7	FtPinG0003659100.01.T01	406	46.3308	4.95	Ft2	HSF	AtHsfA3	3.26e-80	0.555556	Nuclear
A4	FtHSF1	FtPinG0002494800.01.T01	378	43.9209	5.18	Ft1	HSF	AtHsfA4a	3.3e-100	0.474747	Nuclear
	FtHSF12	FtPinG0001225000.01.T01	389	44.5672	4.88	Ft3	HSF	AtHsfA4a	2.31e-96	0.452088	Nuclear
	FtHSF28	FtPinG0003351900.01.T01	348	40.1355	5.08	Ft8	HSF	AtHsfA4a	1.94e-88	0.449239	Nuclear
A5	FtHSF8	FtPinG0003738000.01.T01	453	50.5026	5.32	Ft2	HSF	AtHsfA5	3.46e-137	0.502155	Nuclear
A6	FtHSF21	FtPinG0007574700.01.T01	339	39.0048	5.34	Ft6	HSF	AtHsfA6b	3.85e-113	0.640625	Nuclear
	FtHSF25	FtPinG0002621600.01.T01	343	39.513	5.08	Ft7	HSF	AtHsfA6b	2.63e-111	0.523529	Nuclear
	FtHSF22	FtPinG0007077600.01.T01	325	37.6674	5.26	Ft6	HSF	AtHsfA6b	4.25e-104	0.620408	Nuclear
A7	FtHSF11	FtPinG0001727900.01.T01	349	39.7904	5.46	Ft3	HSF	AtHsfA6b	9.34e-101	0.48538	Nuclear
	FtHSF9	FtPinG0001062400.01.T01	351	40.7037	5.07	Ft3	HSF	AtHsfA6b	7.1e-111	0.510448	Nuclear
	FtHSF4	FtPinG0001924400.01.T01	335	38.6284	4.93	Ft1	HSF	rHsf7	4.1e-109	0.542587	Nuclear
A8	FtHSF14	FtPinG0001160300.01.T01	373	42.6561	4.75	Ft4	HSF	AtHsfA8	1.6e-78	0.453988	Nuclear
B1	FtHSF26	FtPinG0003615200.01.T01	319	35.2384	6.39	Ft7	HSF	HSTF 24	6.09e-93	0.541284	Nuclear
B2	FtHSF10	FtPinG0001185100.01.T01	312	33.7543	5.15	Ft3	HSF	AtHsfB2b	2.08e-96	0.578571	Nuclear
	FtHSF16	FtPinG0008520400.01.T01	287	32.1389	5.92	Ft4	HSF	AtHsfB2a	1.05e-78	0.44586	Nuclear
B3	FtHSF5	FtPinG0008320600.01.T01	216	24.5867	8.32	Ft2	HSF	AtHsfB3	2.14e-65	0.538462	Nuclear
	FtHSF23	FtPinG0005895400.01.T01	257	29.2129	8.59	Ft6	HSF	AtHsfB3	3.29e-63	0.504673	Nuclear
B4	FtHSF13	FtPinG0002379000.01.T01	303	34.4759	7.15	Ft3	HSF	AtHsfB4	1.76e-94	0.495575	Nuclear
	FtHSF20	FtPinG0007112900.01.T01	257	29.9357	5.57	Ft5	HSF	AtHsfB4	1.11e-84	0.593458	Nuclear
	FtHSF3	FtPinG0004354800.01.T01	275	31.4152	6.41	Ft1	HSF	AtHsfB4	4.08e-87	0.527027	Nuclear
	FtHSF2	FtPinG0009766800.01.T01	328	37.0986	7.78	Ft1	HSF	AtHsfB4	7.94e-96	0.50134	Nuclear
	FtHSF6	FtPinG0003011700.01.T01	333	37.1999	9.1	Ft2	HSF	AtHsfB4	1.09e-110	0.536585	Nuclear
C1	FtHSF29	FtPinG0007888700.01.T01	322	36.6261	5.16	Ft8	HSF	AtHsfC1	1.31e-80	0.578199	Nuclear
	FtHSF24	FtPinG0009748400.01.T01	260	29.9136	5.62	Ft6	HSF	AtHsfC1	5.23e-66	0.537234	Nuclear

## Sheet: HSF gene sequences
Additional file 1 List of the 29 FtHSF genes identified in this study
Gene	Gene ID	Sequence Type	Sequences
FtHSF9	FtPinG0001062400.01.T01	CDS	ATGGATCCATGGTATCCAATCAAAGAGGAGTTCCCAGAAATGAACTCACTGAACTTCGCCGGCGAGGTGACGGCGGTTATTCCGGCTCCTCAGCCAATGGAGGGCCTCCATGAAATTGGGCCACCGCCATTTTTAACCAAGACTTATGAAATGGTGGATGATCCTGCAGTTGATCAGATAGTCTCTTGGAATAGACAAGGAAATAGCTTTGTTGTTTGGAATCCTGATGCTTTCTCTACTAATTTGCTTCCAAGATATTTCAAGCACAGTAATTTCTCCAGCTTTGTCAGGCAGCTCAACACTTATGGTTTCAGAAAAGTTGACCCAGACAAGTGGGAATTTGCAACTGAAGAGTTCCTTAGAGGCCAAAGACACCTTCTCAAGAACATCAAGAGGCGA…
		Protein	MDPWYPIKEEFPEMNSLNFAGEVTAVIPAPQPMEGLHEIGPPPFLTKTYEMVDDPAVDQIVSWNRQGNSFVVWNPDAFSTNLLPRYFKHSNFSSFVRQLNTYGFRKVDPDKWEFATEEFLRGQRHLLKNIKRRRTSSSSSSSSSHQLPIQTNAIDHCVEVGRFGVDGEVDRLKRDKQVLMTELVKLRQQQQNTRTHLQAMENRIISAEMKQQHMMNFLARAMKNPAFLEQLVQKKERKELEEELNKKRRRPIDQIASSSRGIIKAEPLEFGGYEVSELEALAMEIQGFGRHYEEDEDGQINELCSSGKEIDEEFWEELLSESLEENEMDREVQETTTDLVYSSFRETMLS*
FtHSF14	FtPinG0001160300.01.T01	CDS	ATGATGGTCAAAACAGGAGAAAATGCGTCGAGTATAGCCCCCTTTCTGGCTAAATGTTATGAGATGGTGGATGATGACTCCACTGATATGGTGATTTCATGGAGTCAATCCGGTGACAGCTTCGTTATCTGGGATATGACTGAGTTCTCTCGCGATTTGCTCCCTAAGTTCTTCAAGCACAGCAATTTCTCCAGTTTCATGAGACAGCTAAATATATATGGTTTCAGAAAAATGGGATTTGATCGCTGGGAATTCTATAATGAACAATTTATAAAAGATCAAAAGCAGTTGCTAAGCAATATCAAGAGGAGAAAGCACCCTCCGGGGTCAGCTCAACAGAAGGGTTCTTCTAACGAGGACCCACCAGTTGAAGTGGTGGACAAATTTGACCTCTCCAGT…
		Protein	MMVKTGENASSIAPFLAKCYEMVDDDSTDMVISWSQSGDSFVIWDMTEFSRDLLPKFFKHSNFSSFMRQLNIYGFRKMGFDRWEFYNEQFIKDQKQLLSNIKRRKHPPGSAQQKGSSNEDPPVEVVDKFDLSSLEKEVEALKTDKNTLMQELVKLREHQANSQEKLIVLLERLQGMETSQQQLLSFLVMVMQNPALLTQLFHSKENGWRMAESGKITIKDGSEENNEVNADGMIVRYLPPVEEAATATSTPILPSPDSETRMEHDLSFDAVKDIFMNIDFTAFPMDESFLLSEPRSPIKVPDLDLFKLEQYLLSSPTRDSAENAKSDTKKPDDTEMEVESMFCGQDFQTQQPTNKHQSKDGSQQPQNLVFFD*
FtHSF10	FtPinG0001185100.01.T01	CDS	ATGCCACCATTGCCGGTGGAACAGGCTAGCGAATCCACTGCTGCCGCTGGAAGCGGTGCAAGTGGTGGAAGTGATCCTCAGAGGTCGCTTCCGACGCCGTTTCTGACGAAGACGTACCAGTTGGTTGATGATCCGTCTGTGAACGAGCTGATCTCGTGGAATGAAGACGGATCTAGTTTCATCGTTTGGAAACCTGCAGAGTTCGCTAGGGACTTGCTCCCTAAATACTTTAAACACAACAACTTCTCCAGCTTTGTCCGGCAGCTCAATACTTATGGGTTCCGAAAAGTGGTGCCAGATCGGTGGGAATTCGCAAACGAATGCTTCCGCCGAGGAGAGAAAGGTCTTCTCCGGGATATTCAACGCAGGAAAATCTCCCAGCTCGCCGCGGCCGCGGTG…
		Protein	MPPLPVEQASESTAAAGSGASGGSDPQRSLPTPFLTKTYQLVDDPSVNELISWNEDGSSFIVWKPAEFARDLLPKYFKHNNFSSFVRQLNTYGFRKVVPDRWEFANECFRRGEKGLLRDIQRRKISQLAAAAVVTASAATVTVAAPPPPTALRTISPSNSGEEQVLSSNSSPAVQRTSTSGTPELLDENDRLRKENHELAQELNQLRGLCNNILALMSNFASGQQENGGLPEGRPLDLLRESQRVNGDVAGAVGSSYGGGRVAVKVEETSPRIFGVSIGVKRVRCEDEEDDDESQGRDQIQRHSDQEGTGG*
FtHSF12	FtPinG0001225000.01.T01	CDS	ATGGAGGATGCTCAAGCGAATTCAACTTTAAATTCCTTGCCACCGTTCATAGTCAAGACGTATGAGATGGTGGATGATTCAAGCACGGATTCGATCATCTCGTGGAGCCAGACCGGTAAGAGCTTCATCGTGTGGGATCAAGCTGTCTTTGCTAGAGATTTGCTTCCCAGGTTTTTCAAGCACAGCAACTTCTCGAGTTTTATCAGACAGCTCAACACTTATGGTTTCAGGAAGACCGATCCAGAGCAATGGGAGTTCGCGAATGACGATTTCATCAGAGCTCAGCCACAGCTCCTCAAGAACATTTACAGGCGTAAGCCTGTTCACAGTCACTCCGCGCAAAATGTCCAGGTGCAAGGGAACCCCAGTTCACTAACGGATTTGGAAAGGCAAGGATAC…
		Protein	MEDAQANSTLNSLPPFIVKTYEMVDDSSTDSIISWSQTGKSFIVWDQAVFARDLLPRFFKHSNFSSFIRQLNTYGFRKTDPEQWEFANDDFIRAQPQLLKNIYRRKPVHSHSAQNVQVQGNPSSLTDLERQGYEEQLDRLRRDRDSLVNELQRQGEEQQKIIESEAQQLKDHLQLMEEKQTQMYSSLAEKFEKPNLMINLVPQIENQADRKRRLARFEYERYEEGGSSALEFDLKLLERLESSLCFWESVLSDIEKVDVHQHSSMEVVEPVTCAESGTISYTQLDVDLSIASSSAIDMNSEPSAPTSIPCDTTTDRPSSPRGGIVTTVTAHGANDVFWEQFLTENPGSSEERKDKGKEKENESTDYRKHWWNINNGNSFQEQLAAGKS*
FtHSF11	FtPinG0001727900.01.T01	CDS	ATGGATCCGTGGTATCAGATCAAAGAGGAATTCGTTGAATCGGGATCGATTTCATTCTCCGGCAATGCACCGGCAGCTTTTCCGGCGCCGCAGCCTTTGGAGTGTCTACACGAGGGAGGACCGCCGCCATTCTTGAACAAGACGTATGAAATGGTGGACGATCCAGAATCAAATGAGATTGTTTCATGGTGCAGAGGAGGACAGAGCTTTGTTGTTTGGGATCCAAATGCTTTCTCTACTAATTTGCTTCCCAGATTCTTCAAGCACAGTAATTTCTCTAGCTTTGTCAGGCAGCTCAATACTTATGGGTTCAGAAAAATTGATCCAGATAAATGGGAGTTTGCGAATGAAGGATTTCTAAGAGGCCAAAAACACTTGATGAAGAATATCAGAAGAAGA…
		Protein	MDPWYQIKEEFVESGSISFSGNAPAAFPAPQPLECLHEGGPPPFLNKTYEMVDDPESNEIVSWCRGGQSFVVWDPNAFSTNLLPRFFKHSNFSSFVRQLNTYGFRKIDPDKWEFANEGFLRGQKHLMKNIRRRRTSSSHQSFPLQQGSLEPCIEDGVYGVEEEVGRLNRDKQVLLSELVKIKQQQQTTRTYLKSMENRLKNAELKQQQMMNFLAKAIQNPGFLQQLSQQNGRRKVLEEFLSKKRSRYIDSSSSSSSIGRFRTDGVIGMMNHVKDEPSDYGGGYQVSELEALALEMQGFGRAGKEVQNDADHGVEEEEGCRIRELDDEFWNELFSEEMSDNSGGSHRSL*
FtHSF4	FtPinG0001924400.01.T01	CDS	ATGGATCCTTGCCGTCCAGTCAAAGAGGAGTTAGCTGATCCATCATTTTCCGGTGAAGCTCCGGCGGAAATTGTGGCTCCTCGACCGCTGGAGAGTCTATATGAAGTGGGTCCACCTCCGTTCTTGAGCAAGACATATGAGATGGTAGATGACTCTGCAAGTGATGAGATTATCTCTTGGAACAGAGGAGGACAGAGCTTTGTAGTTTGGGATCCTCATGCTTTCTCCATTAATCTCCTGTCAAGATACTTCAAGCACAATAACTTCTCCAGCTTTGTAAGGCAGCTCAATACCTATGGCTTCAGGAAAATAGATCCAGATAAGTGGGAATTTGCAAATGAAGAGTTTCTCAAAGGCCAAAGACACCTCCTAAAGAACATAAGAAGAAGAAGAACATCA…
		Protein	MDPCRPVKEELADPSFSGEAPAEIVAPRPLESLYEVGPPPFLSKTYEMVDDSASDEIISWNRGGQSFVVWDPHAFSINLLSRYFKHNNFSSFVRQLNTYGFRKIDPDKWEFANEEFLKGQRHLLKNIRRRRTSSSLCQSIPCQQGAIDPCVEVGLFGIDKEIDRLKRDKQVLMTELVKLRQQQQTTRTYLQTMEERLNIAETKQQNMMNFLARAMQNPGFLQQLSQQREKQKELEEVISRKRRRKIDCGYDSSSSSIGIDVVKDEPLDGVSELEALALEMQGFFRPGMEDLCPENEDGTREKELDEEFWDELLNEAQEHHTDDQNPNPNMPSCV*
FtHSF13	FtPinG0002379000.01.T01	CDS	ATGGCGTTCGTGTTTGACGATTGTGAAGATATAATACTAACTCTTGACACCAACAAACCAGTCCCGGCACCCTTCCTCACAAAGACTTACCAACTCGTCGATGACCCGGCCACCGACCACATCGTCTCTTGGGGAGAAGATGATTCTACTTTCGTCGTCTGGCGGCCACCGGAGTTCGCCCGTGATCTCCTTCCTAACTATTTCAAGCACAACAACTTCTCCAGCTTCGTCCGCCAACTCAATACCTATGGTTTCAGGAAAATCGTCCCTGATAGATGGGAGTTTGCAAATGAGTACTTCAAAAGAGGAGAGAAACACATGCTATGTGATATCCAAAGGCGAAAAACCGCCCAACCGCCGCCACAACTAACTCAAGCTCACAACTTTGACACTCCTCTT…
		Protein	MAFVFDDCEDIILTLDTNKPVPAPFLTKTYQLVDDPATDHIVSWGEDDSTFVVWRPPEFARDLLPNYFKHNNFSSFVRQLNTYGFRKIVPDRWEFANEYFKRGEKHMLCDIQRRKTAQPPPQLTQAHNFDTPLRAPSYFFSSSSSSSDEKLPAMQVNSSSSPASSAVMALYEVNGKLRRTNKMLISELTHMRKLYNDIIYFVQNHVNPAVPSNSYPSSSLLQMPLRSQARVISNSTMMVLDDDHQPSGNSAIKLFGVPLQSSNKKRLHPDDDHQSSSNETNKARFVMEKDHNLRLSLMSSSC*
FtHSF1	FtPinG0002494800.01.T01	CDS	ATGGAAGATGGTCAAGGGAATTTGAATGCTTTGCCTCCTTTCTTGGTGAAGACTTATGAGATGGTGGATGATCAATCCACGGATTCCGTTGTCTCATGGAGCCACACTGATAAGAGCTTCATCGTTTGGGATCAAGCTGTTTTTGCTAGGGATTTGCTTCCCAGGTTTTTCAAGCACAACAACTTTTCCAGTTTTATCAGACAGCTAAATACTTATGGTTTCAGGAAGATTGATCCAGAACAGTGGGAGTTTGCCAATGATGATTTCGTAAGAGGTCAGCCACATCTGATGAAGAATATTCACAGGCGTAAGCCTGTTCACAGCCACTCTATGCAGAATCTCCACGGGTCAGGGAATCCTACCACGCTAACAGAATCCGAGAAGCAGGAGTATAGGGAA…
		Protein	MEDGQGNLNALPPFLVKTYEMVDDQSTDSVVSWSHTDKSFIVWDQAVFARDLLPRFFKHNNFSSFIRQLNTYGFRKIDPEQWEFANDDFVRGQPHLMKNIHRRKPVHSHSMQNLHGSGNPTTLTESEKQEYRERIDTLRNDKQTLTVELQRQNEEHQQTHYEFQVLQDQLQHIELRQNNLYSRLSEKLQKPEVVFDLIPRVRNQVERKRRLPRCESPDAIVGISVLGLDMDLLDHLDSCLYFWENIVTDMADVLVHEHTPMELTCPDSPILSFSQLNVDVPTANSSNIDMNCDLSREQEAVTVVSVKQGVNDVFWEQFLTENPGSSETQEGQLEKKDQDDSVKDRENDSVEYGKYWWKRASGKSLKEHIGQLTTGRS*
FtHSF25	FtPinG0002621600.01.T01	CDS	ATGAACTTCACAAGCAAAGTGAAAGAGGAAATCCCAGGAAGCTCTTTTACATTTTCATACCCAGACGATCCTTCTTCGTTAATGGGGTTTTATACTCAACCGTCAGAGGCTATTCATGAAGTCGGTCCTCCTCCATTTTTGAACAAGACTTATGACATGGTGGATGATTCATCTACAGATCCAGTGATTTCTTGGGGTAGAGGAAACAACAGTTTTATTGTGTGGGATCCTCAAAAGTTCTCCTTTAGCCTTCTTCCAAGATATTTCAAGCACAACAACTTTTCTAGCTTTGTTAGACAGCTCAATACTTATGGTTTTAGGAAAGTTGATCCTGATAGATGGGAATTTGCAAATGAGCTATTTCTAAGAGGAAAAAAGCATCTACTGAAGAATATCAAG…
		Protein	MNFTSKVKEEIPGSSFTFSYPDDPSSLMGFYTQPSEAIHEVGPPPFLNKTYDMVDDSSTDPVISWGRGNNSFIVWDPQKFSFSLLPRYFKHNNFSSFVRQLNTYGFRKVDPDRWEFANELFLRGKKHLLKNIKRRKTSSNPQTSHLLDACVEVGRFGVEVEIDRLRRDKQVLMGELVKLKQQQQNNKAYLESMEQRLKGTEQKQKQMMSFLAKAIQNPEFLQKLVQDKGKRQELEEAVARKKRRPIDYQGDCDVGFVPCQTQEDSLYGNYSEQFGGVSEFEIPNEIDVLGMDMEDEDDVYGSGRGDTLDQGFWEGLTNHEDSNAFLGVDCDENEDDTTHHRF*
FtHSF6	FtPinG0003011700.01.T01	CDS	ATGTCTTTGATGTTGGATAATTGTGAAGGGATAATACTTACACTTGATAGTCAAAAATCAGTTCCTGCACCTTTCTTAACTAAGACTTATCAGTTGGTTGATGATCCTTCAACTGATCATATAGTCTCTTGGGGTGAAGACGATACAACTTTTGTTGTTTGGCGACCGCCGGAGTTTGCACGTGACCTCCTCCCTAATTACTTCAAGCATAACAATTTCTCGAGCTTTGTTCGTCAGCTCAATACTTATGGTTTCAGGAAGATAGTCCCAGATAGATGGGAGTTTGGAAATGAGTTCTTCAAACGAGGTGAGAAGCATTTACTATGTGAGATCCATAGAAGAAAGTCTTCACAACCGCTGACGTCACCAACACATCACCCAATGAATTTCCCAACCATC…
		Protein	MSLMLDNCEGIILTLDSQKSVPAPFLTKTYQLVDDPSTDHIVSWGEDDTTFVVWRPPEFARDLLPNYFKHNNFSSFVRQLNTYGFRKIVPDRWEFGNEFFKRGEKHLLCEIHRRKSSQPLTSPTHHPMNFPTIAGAPASYFSFPPPQPSRVSLSPPNSDDQLPGGSWQDYNSSSSSPPSKGSTPATHPPPTATALAALSEDNERLRRSNNMLMSEITHMRKLYNDIIYFVQNHVKPVAPSNSFPSNPFHNTTQITTNGPKSQVITGSSTNLKSPMGNGLVSKTKLFGVPIHSSKKRVHPDLQFRSTAETNKARFVLEKDDLGLNLMPPNSSY*
FtHSF19	FtPinG0003045600.01.T01	CDS	ATGGTGGAGGATCCGGAAACCGACCCGATTGTTTCGTGGAGCGGTGGATCGGATTTGGGTAGTAGCTTTGTTGTGTGGGATCCGCATAAGTTCGCTATGAAGCTGCTTCCAAAGTATTTCAAGCATGGAAACTTTTCTAGCTTCGTTCGTCAGCTCAACACTTATGGATTCAGGAAGGTCCATCTCGACCGATGGGAGTTTGCAAATGGCGGGTTTCAAAGAGGCAAGAAGCACTTGCTAAAGACAATCAAGAGACGGAACCAGGGACACAATAACAACAACAACAACAATAGCAAAAGATTTGCAGTGCGAGAAACGGAAGTCGAGAAGCTGAAGAACGAGCAAGACATGATGAGGGTTGAAATCCTAGGCCTCAAACAACAACAAGAGGAGACTCAT…
		Protein	MVEDPETDPIVSWSGGSDLGSSFVVWDPHKFAMKLLPKYFKHGNFSSFVRQLNTYGFRKVHLDRWEFANGGFQRGKKHLLKTIKRRNQGHNNNNNNNSKRFAVRETEVEKLKNEQDMMRVEILGLKQQQEETHKYVMSMEERTARTEWRQRQMLVLIAKLMTQSSLVQQLVSTYKQKRMNYDSERVFKKRRLVMDNESNESSLSLDGMNPVLRSDKEEIDEIQSEMNYNLNGEMSSPDLMSSNFILWEKLMEDDVICESEGDESGATQLKFVRELENLIEKPSNWVGGYGKELVAGASSPGWLA*
FtHSF28	FtPinG0003351900.01.T01	CDS	ATGGGGGATGGTCAAGGGAATCCGATTGGTTTGCCACCCTTCTTGTTGAAGACGTACGAGATGGTGGATGATCAAAGCACGGACTCCATTGTATCGTGGAGCTCAACCAATAAGAGCTTCATCGTGTGGGATACTGCTTTGTTTGCTAGGGATTTACTTCCCAGTTTTTTCAAGCACAACAACTTTTCCAGTTTTATCAGACAGCTCAACACCTATGGTTTCAGAAAGATTGATCCAGAGCAGTGGGAGTTTGCTAATGATGAATTCATAAGAGGTCAGCCACACCTCCTTAAGAATATTCACAGACGTAAGCCTGTTCACAGTCACTCTATACAGAATCTCCAAAACCAAGGGAACTCATATCCCCTAACAGAATCAGAAAGGCGGGGGTATGGAGAT…
		Protein	MGDGQGNPIGLPPFLLKTYEMVDDQSTDSIVSWSSTNKSFIVWDTALFARDLLPSFFKHNNFSSFIRQLNTYGFRKIDPEQWEFANDEFIRGQPHLLKNIHRRKPVHSHSIQNLQNQGNSYPLTESERRGYGDRVERLRHEKDTLNMELGRLNHEQEQTVSQARLLSDHMQRMELRQNQMYSFLADKLQKPELVVNLMPQMESRVCRKRRFSRCEYEEDSPAEGSCRGSPDSTVASSELGINLELLDRLESSLCFWENILTDVEDVVICEMNSEPCIPSSAAQGVNDVFWEQFLTENPGSSDDQESELKKDHQDRDNTSTEYGKYWWSATSGNTPLEHIARLTAERS*
FtHSF26	FtPinG0003615200.01.T01	CDS	ATGACGCAGAGGAGCGTTCCGGCGCCGTTTCTGACAAAGACGTATCAGCTTATTGACGATCCGATCACGGATGATGTGATCTCCTGGGGAGAGAACGCGAAGACGTTTGTCGTTTGGAAAACCGCCGACTTCGCTAAGGATTTGCTTCCTAAGTCCTTCAAGCACAACAACTTCTCCAGCTTCGTTCGTCAGCTCAATACCTATGGCTTCCGAAAAGTTGTGCCGGACAAATGGGAATTCGCGAATGAAAACTTCAAAAAAGGAGAGCCAGAGCTTCTGACCCGGATCCGCCGACGGAAGACGTCATCTCTTCCACAAACTCCGCCTACTGGCGCCATTGTGCTGAAACAAGGCAACCCATCTCCGTCTGTCTCCGGCGAGGACAAGGGATCCACTTCA…
		Protein	MTQRSVPAPFLTKTYQLIDDPITDDVISWGENAKTFVVWKTADFAKDLLPKSFKHNNFSSFVRQLNTYGFRKVVPDKWEFANENFKKGEPELLTRIRRRKTSSLPQTPPTGAIVLKQGNPSPSVSGEDKGSTSTSSPATSNTANLVDLSDENEKLKRTNQSLSSELAETKKQCDGLIAFLRGNFNVDADQISRIMSSKEILSSGSTVDVGDTDICHDKHDGNVDDDDDDKRGDIGNDDLKNKDREDEDVEGLRLFGVLLKNQKEKEKKKRAREENACSLGLGLGRDGAQKGKLIRGVGVDVPWMKIPSTRGESSKVCN*
FtHSF7	FtPinG0003659100.01.T01	CDS	ATGGATCCCAATCATCAATCAGGTCTCTCTTTCCCGTCCAATTTCCCACCCGTGTCTTCTTCATTTCCCTTCGACTGCTCTCAGTTCCAATTCGATTTAACCGATCAATACGAGTCCAAACCCAAATTCCGTACTGAATCCGATCAATTCGCCGTTCCGAAGCCACTTGAATGTTTGCAGGGGAACCCAATCCCTCCGTTTCTGTCAAAGACTTACGATCTCGTCAACGACCCCTCGTTGGATCCGATCATTTCGTGGGGCGAAAGTGGAGACAGCTTTGTTGTCTGGGAACCCACCGAATTCTCCAGGATTTTGCTTCCCAGAAATTTCAAGCACGGCAATTTCTCCAGCTTTATTCGCCAGCTTAACACTTACGGATTTCGGAAGATTGACTCTAAT…
		Protein	MDPNHQSGLSFPSNFPPVSSSFPFDCSQFQFDLTDQYESKPKFRTESDQFAVPKPLECLQGNPIPPFLSKTYDLVNDPSLDPIISWGESGDSFVVWEPTEFSRILLPRNFKHGNFSSFIRQLNTYGFRKIDSNRWEFANEFFLKGNKHLLKNIQRRRSHQPHQVTNEASNPGLETELEKLRMEKSVIIQEVMELQEQHRGTAELVETIKRRLHDSEQKQKQMISFVAKAVQNPEFIETIIQMKETRLLDSSPRTRRKIAKENTQKEASELTTSIDEQIVELRPEHDSLVPAEMPSLLPQHFLLQGSLPFQAEIVSSDEFVAPHELFVGDRASSSINGEFSSPQFDYFVDFPEDLSMDFNFAVTEPSLGGLSDIWDLSAVQGTKSSETEKWPFDESPVGG…
FtHSF8	FtPinG0003738000.01.T01	CDS	ATGGACGGAGGCGGCGGTCCGGCGCCTTTCCTCCTGAAAACCTATGAAATGGTTGATGATTCATCTACGAACAACATCGTATCATGGAGCCCTGCCAGGACGAGTTTCATAGTGTGGAATCCACCAGAATTCTCCAGGCTCTTGCTTCCTACCTACTTCAAGCACAACAATTTCTCCAGCTTCATTCGTCAACTAAATACTTATGGATTTCACAAGATTGACCCTGAGAGGTGGGAATTTGCCAATGAGGATTTTGTGAAGGATCAGAAGCATCTCCTGAAGAACATTCACCGAAGAAAACCAATTCATAGCCATAGCCATCCTCAAGTGGATCCGGAAAGAGCAGCATTTGATGAAGAGATAGATAAGCTTTCACATGAGAAAGCCGAGCTACAGGCC…
		Protein	MDGGGGPAPFLLKTYEMVDDSSTNNIVSWSPARTSFIVWNPPEFSRLLLPTYFKHNNFSSFIRQLNTYGFHKIDPERWEFANEDFVKDQKHLLKNIHRRKPIHSHSHPQVDPERAAFDEEIDKLSHEKAELQAKVVRFQQQKTTSKSQLDDLKKRVSSMEERQKNLLISLEKAVQDPGILEHLVSKIQSMDFTAYYKKRRLPGSTHSDPPAENNSAENQSNFRPETVNIFSHDSSNNLTLELSPAVSERNLVSTSTQSSNEQRDMQMNPCSLQFAAEQMELTGSENCLTFQMDSVLSLNPLPKENSGLHPLQPSPVASEEGDGHLSCQLNLTLASFSPFQATQGQNTAVNEEGNANGKNSDINVASKSKHFTDDAGNLSSSQESPSDKQGPATAPAQVN…
FtHSF3	FtPinG0004354800.01.T01	CDS	ATGGCATTCATGGCGGATAGGGCTGGGGATCACGACGAAATGGTGTTTTCGGTGGATTCGAACAAGGCGGTTCCGGCACCTTTCTTGACAAAAACATACCAGTTGGTCGACGATCCACGAACGCGCCATATCGTGTCTTGGGGTGAAGATGACACTACATTCGTCGTGTGGAGGCCACCCGAGTTCGCTCGAGATCTCCTCCCTAACTACTTCAAGCACAACAACTTCTCCAGCTTTGTTAGGCAGCTCAACACCTACGGTTTCAAGAAAGTAGTTGCAGATAGATGGGAGTTTGCAAACGAGTTCTTCAGAAAAGGAGAGAAGCATTTGTTATGTGAAATCCAAAGAAGAAGAACACCTCAAAACCACCACCAAAACAACCCTTTTGACAACTTTCCG…
		Protein	MAFMADRAGDHDEMVFSVDSNKAVPAPFLTKTYQLVDDPRTRHIVSWGEDDTTFVVWRPPEFARDLLPNYFKHNNFSSFVRQLNTYGFKKVVADRWEFANEFFRKGEKHLLCEIQRRRTPQNHHQNNPFDNFPPPHFLQHTPNSDENSGVATWLDTPLPVSPKPTNDVLTALSEDNQRLRKRNFMLLSELNHMKGLYNDIIYFIQNHVKPFPNSNNGSQTSTGGFNAAMAPKLVEIDDSSDDQGSEQAVKNIHCGDDTVKLFGVALQSKKRFCA*
FtHSF17	FtPinG0005682300.01.T01	CDS	ATGGACGGCGTTGTTGTTGAGGGTCCGGCACCTGCGTTGCCGACTGCCACTTTAGCTGCATCTTCCATGTCCGCCTCATCGTCGTCTTCTTCGCCGCCTCCCTTCCTCAGCAAGACGTATGACATGGTGGACGATCCGGCCACCGATTTGATTGTCTCGTGGACCAAAGGGAGCAACAGTTTTGTTGTCTGGAACGTCCCCGAACTTGCCAGGGACGTCCTTCCCAAATACTTCAAGCACAATAACTTCTCTAGCTTCGTTCGTCAGCTCAACACTTACGGTTTCAGAAAAGTTGATCCAGATCGTTGGGAGTTTGCAAATGAAGGCTTCTTAAGAGGCCAGAAACATCTTTTAAAGAGGATTAATAGGCGAAAACCAACTACTGCCCATTCTAGTCAG…
		Protein	MDGVVVEGPAPALPTATLAASSMSASSSSSSPPPFLSKTYDMVDDPATDLIVSWTKGSNSFVVWNVPELARDVLPKYFKHNNFSSFVRQLNTYGFRKVDPDRWEFANEGFLRGQKHLLKRINRRKPTTAHSSQQEPSSIQNASSKSCVEVGNFGLEEEVERLKRDKNVLMQELVRLRQHQQTTDKHLQGVGQRVQVMEQRQQQMMSFLAKAMHSPGFLSQLVQQNENNQHITGTNKKRRLPKNDEDGFGGINGVASDGQIIKFQPLINEAGKSMLRQIMKMNASPRRDQPVGDPNAFFINGFQSPSALDNGYATARNSGVTLAQMPTASSQLSLPAESALPNLFTSQIVKNPNETIGASEVSVQNTEPATILPDFDHVPDVLQEGSAAFSNMTFAGTET…
FtHSF23	FtPinG0005895400.01.T01	CDS	ATGGAGATTGTTAATGTCGTTAGTGAAAAAGTCAATGATTTTGAGGATTATGTCAGGAAATCGAACCCACCGCCGTTTTTAGTGAAAACGTACATGATGGTCGACGATGGTTCATCGGACGCCGTTATCTCATGGAACGCCGACGGCACGGCGTTCATCGTGTGGCAGCCGGCGGAGTTTGCAAGGGATGTTCTTCCCACTCTCTTCAAGCATAGTAACTTCTCCAGCTTTGTTCGTCAGCTTAACACTTACGGATTTAGGAAGGTGGCAACAAGCCGTTGGGAGTTCTGCAACGACTTATTCCAAAGGGACAAAAAGCATCTCCTCTGCCGGATTCGTCGCCGGAAAGCCTGGGCCCACCGTCCTCCTCCGGCAGCCACGTCACCTTCTGCCAACAAC…
		Protein	MEIVNVVSEKVNDFEDYVRKSNPPPFLVKTYMMVDDGSSDAVISWNADGTAFIVWQPAEFARDVLPTLFKHSNFSSFVRQLNTYGFRKVATSRWEFCNDLFQRDKKHLLCRIRRRKAWAHRPPPAATSPSANNEATTPNTTSEEDRRSSSTSSSSEITNLADENKRLKMENGILTSELSSMKDKCQELIDLVALYSTSTTTATTKEIKTKKIEVDEDDERLMLFGVRLDVKGEKRKRSSEINHKVVTFVHSQSCRS*
FtHSF22	FtPinG0007077600.01.T01	CDS	ATGGAAGAAGCAGCTAAAGTGAAAGAAGAACACTCATACGGAGATGGCGAGACACCGCCATTGATGTATACACCTCAACCAATAGAAGGTCTTCACGAACATGGCCCACCTCCATTCTTGACAAAGACTTACGATCTTGTAGAAGATTCCTCCACAGATCCTATTATTTCTTGGAGCAAAGGAAACAACAGTTTTGTTGTTTGGGATCTCCATAGCTTCTCCTTCACCCTTCTCCCCAAATACTTCAAGCACAACAACTTCTCCAGTTTTGTCAGACAACTCAATACCTATGGGTTTAGGAAAGTTGATCCTGATAAATGGGAGTTTGCGAATGAGTTGTTCTTGAGAGGGCAAAGGCAGTTGCTGAAGAGGATAAGGAGGAGGAAGAATAATTCAAAT…
		Protein	MEEAAKVKEEHSYGDGETPPLMYTPQPIEGLHEHGPPPFLTKTYDLVEDSSTDPIISWSKGNNSFVVWDLHSFSFTLLPKYFKHNNFSSFVRQLNTYGFRKVDPDKWEFANELFLRGQRQLLKRIRRRKNNSNQQMISSESLDACVEVGRFGLDGEIERLRRDKLVLMAEIVKLRQEQHNTKIYMNRVESKIRGTEQKQQQMMSFLAKAIQSPEIMHKLSQDKDKRLELEEAIARKRRRQIHQFPVNKTADDFGGEKLEVPEMEELLSKLEEDECSQDRGDGRFWEEFIAEKGGDVESGLLDEEDDIEGLVDRLVDFGSNSPPL*
FtHSF20	FtPinG0007112900.01.T01	CDS	ATGGCTTTCATGGTAGATGAAGAAATGGTGTTCTCTATGAAGTCGGCACCGGCGCCTTTCTTGACTAAGACTTATCAGCTGGTCGACGACCCTCGCACCGACCACGTTGTGTCTTGGGCTGAAGATGAAGCCTCCTTCGTTGTTTGGAGGCCACCGGAGTTTGCTAGAGATCTTCTCCCCAACTACTTCAAACACAACAACTTCTCCAGCTTCGTCAGGCAACTCAATACCTATGGATTCAAGAAAGTGGTAGCAGATAGATGGGAGTTTGCAAATGACTACTTCAGAAGAGGAGAGCAACACTTGTTATGTGAAATCCACAGAAGAAGAACAACCCAACCCAACCAATCAACCACTCACTACAACCATGACCACAACCCACCTATCGATGAAAACACC…
		Protein	MAFMVDEEMVFSMKSAPAPFLTKTYQLVDDPRTDHVVSWAEDEASFVVWRPPEFARDLLPNYFKHNNFSSFVRQLNTYGFKKVVADRWEFANDYFRRGEQHLLCEIHRRRTTQPNQSTTHYNHDHNPPIDENTNTNAFWLDPLLPAPLIKAPPNDMLSVLSEDNQRLRKRNMMLLSELNHMKTLYNDIIYFIQNHVKPVEPGGVVGSKVVEVDDDDDRMVRNVYYESVESVTTSEESDETVKLFGVSLHSKKRFCT*
FtHSF21	FtPinG0007574700.01.T01	CDS	ATGAATTTAACAGGTAGAGTGAAGAAGGAGATTGAAGGGAGTTCTTATAGTAGTTGTTCATATGAAGATGATCCTTCATTGATGTATCTTCCTCAGCCATTAGAAACTCTTCATGATGGTGGGCCTCCACCATTTCTGACCAAAACCTATGATCTTGTTGATGATCCTTGTACAGATCATGTAATTTCTTGGAGTAGAGGAAACAACAGCTTTATTGTTTGGGATCCCCAGAAATTTTCATTTCATTTTCTTCCAAAGTTTTTCAAGCACAACAATTTCTCCAGCTTTGTAAGGCAGCTCAACACATATGGATTTAGGAAAGTGGATCCTGATCGATGGGAGTTTGCGAATGAGATGTTCTTGAGAGGACAAAGGCATCTATTGAAGAGTATAAGAAGG…
		Protein	MNLTGRVKKEIEGSSYSSCSYEDDPSLMYLPQPLETLHDGGPPPFLTKTYDLVDDPCTDHVISWSRGNNSFIVWDPQKFSFHFLPKFFKHNNFSSFVRQLNTYGFRKVDPDRWEFANEMFLRGQRHLLKSIRRRKTSSNPHTYQATDSCVEVGRFGIEIEIDRLRRDKQVLMGELVKLRQQQQNTKSYLESVEHKLRGTEQKQKQMMSFLAKAIQNPDFLQKLMHQNGKREEIEEAIVTKRRKPIDENAEAEAMNIENGSNQFGDISSFEIPAEMGVVDMKIEEDDGGKALDLGFWEGFLTEKAEFENNGLLSTTIQGDEEDLVYYSLSHDIVSGPPI*
FtHSF15	FtPinG0007684200.01.T01	CDS	ATGAATTCGGCAACTTCCGCCGGAGGGGCCGATTCAAGCTCTCCATCCGCCACCGCACCTCCGGCGACGGAGGCGGCGCCTGCTACAATTAGAGCTCCGCCTGTCTCGCAAGTGGATCCGAGTTCGAACGCGAAATCAAACCCCAATCCTAACCCTATGTTGAACGTGAACGGTCCACCGCCTTTCCTATGCAAGACATACGACATGGTGGATGATCCGTCCACCGATTCGGTTGTGTCTTGGAGTCCTACGAATAACAGTTTCGTGGTTTGGAACCCTCCTGAGTTTGGCAGGGACTTGCTTCCCAAGTATTTTAAGCATAACAATTTCTCCAGCTTCGTTCGCCAGCTAAATACTTACGGTTTTAGGAAGGTGGATCCTGACCGTTGGGAGTTTGCA…
		Protein	MNSATSAGGADSSSPSATAPPATEAAPATIRAPPVSQVDPSSNAKSNPNPNPMLNVNGPPPFLCKTYDMVDDPSTDSVVSWSPTNNSFVVWNPPEFGRDLLPKYFKHNNFSSFVRQLNTYGFRKVDPDRWEFANEGFLRGQKHLLKTITRRKSAHGHTHQNQQAQTQPQSSSVGACVEVGKFGLEEEVEQLKRDKNVLMQELVRLRQQQQATDNQLQTVMQRLQGMEQRQQQMMSFLAKAVQSPGFFAQFLQQQTDNNRIKQGSKKRRLKQDGFSDNELSTSVADGQIVKYQPLMTESSQAMLRQLNRTSSVTLQEVLPTSLPSYTTPNLDAKTELESPPIADIVDDVVSLPNDSFIASGKEDEEFFNLASLDFDGSMSLDIDIDKLQPDPDIDCLIDP…
FtHSF29	FtPinG0007888700.01.T01	CDS	ATGTATTATACTACATGGGATATGCAGGATTCTCCGATTTCCGCTGCAAATGGAAATGATATCAATCACTCCACCGCGGTGGCGCCCTTCGTTATGAAGACTTACCAGATGGTTACTGATCCGGCCACGGATCATCTCATTTCTTGGAGCCGTAGTAACAATAGCTTCATCGTTGTTGATCCTCTTCAGTTCTCCCGCCTTATCCTCCCTTCCAATTTCAAGCACTCCAACTTCTCTAGCTTCATTCGCCAGCTTAACACTTATGGATTCAGGAAAGTGGATCCGGATCGATGGGAGTTTGCGAACGAATGGTTCTTGAGGGGGCAGAAGCATTTGCTGAAGAATATTATTCGGAGGAAGCATAGTCCAACTGTACAAATCAGCGAGCAGCACCACCAG…
		Protein	MYYTTWDMQDSPISAANGNDINHSTAVAPFVMKTYQMVTDPATDHLISWSRSNNSFIVVDPLQFSRLILPSNFKHSNFSSFIRQLNTYGFRKVDPDRWEFANEWFLRGQKHLLKNIIRRKHSPTVQISEQHHQMQDEEMDREIERMRKEQEEMEMEIQGMTKRLETTERRPDQMIEFLCKVVEDPDILPKMILERERKTRQRQICSGDGLGDKKRRLIFTPPSSLGAATNSNSGRTTEDEQGSNSLGMATTSSSPEVELICQSSINETCCEAWFRPIGTTASTAGYGDEISGYVGFDCDAPVVELEAEVPPYPFSLLGGGF*
FtHSF27	FtPinG0008289000.01.T01	CDS	ATGCTGAATGTGAATAGTCCTCCACCTTTCCTCTCCAAGACCTACGATATGGTAGATGATCCGTCCACCGATGCCGTCGTAGCTTGGAGCCCGTCGAACAATAGCTTCGTCGTTTGGGATCCGCCAGAGTTTGCCAGGGATTTGCTTCCCAAGTACTTCAAGCATAATAACTTCTCCAGTTTCGTTAGGCAGCTCAACACTTACGGTTTTCGGAAGGTGGATCCTGACCGTTGGGAGTTTGCAAACGAGGGTTTTTTAAGAGGCCAGAAACATCTGCTAAAAACCATCACTAGAAGGAAACCAGCACATGGACCAACTCACCAAAATCAACAGCAGGTAACAGCACAAAGTTCTTCAGTGGGAGCCTGTGTTGAGGTTGGTAAATTCGGACTTGAGGAA…
		Protein	MLNVNSPPPFLSKTYDMVDDPSTDAVVAWSPSNNSFVVWDPPEFARDLLPKYFKHNNFSSFVRQLNTYGFRKVDPDRWEFANEGFLRGQKHLLKTITRRKPAHGPTHQNQQQVTAQSSSVGACVEVGKFGLEEEVEILKRDKNVLMQELVRLRQQQQTTDNQLQTVVQRLQGMEQRQQQMMSFLAKAVQSPGFFAQFVQQQTDNNRIKEVNKKRRLRQEGVLENDHPNSAVDGQLVKYKPYMNEATKAMLRQLSKMDTPFNSNTDNFMVSDSSSSSADKGLSRTSSVTLQEVLPTVDAHVSVAIPSSEVATSPDFAEISGLVRTEVPLSIPVAQRPQTDNSVIPELSSPIPDIVDSMVPDSEVVDFMNLACMGFDGSIPPLDLEIDKLTPDPDIDALIE…
FtHSF5	FtPinG0008320600.01.T01	CDS	ATGGAAGTTTTAGGAAATCGGTTCGGAATCAGGAAGCCCAATCCGCCGCCCTTCTTGGTGAAGACATATTTGCTGGTCGAGGAGCCGTCCACCGATGCCGTCATCTCTTGGAACGCCAACGGTACCGCCTTCGTGGTGTGGCAGCCGGCTGAGTTCGCCAGAGATCTGCTTCCTACCCTCTTCAAGCACAGCAACTTCTCCAGCTTCATTCGCCAGCTTAACACATATGGCTTTAGGAAGGTGGCAACAAGTAGATGGGAGTTCTGCAACGACATGTTCAAGAAGGGCAAGAGGGAGCTTCTATGTCATATCTGTCGCCGGAAAGCATGGGCGCACCGGCCACATCCGAAAGCAGATGAATCTGAAGCTGCAGCAGCTGCCACGTCAGAGGTGGAAACA…
		Protein	MEVLGNRFGIRKPNPPPFLVKTYLLVEEPSTDAVISWNANGTAFVVWQPAEFARDLLPTLFKHSNFSSFIRQLNTYGFRKVATSRWEFCNDMFKKGKRELLCHICRRKAWAHRPHPKADESEAAAAATSEVETDRRSSSSTSSSEHMSSLSDENKRLRWENGMLSSELSSMKNKCNELLDLVAFYTRSGPEEKEDDDKRMKLFGVRLDLSNQASD*
FtHSF16	FtPinG0008520400.01.T01	CDS	ATGGCTCCTCCACCGCCTGGAAGCTTGTCCGGCAACCAGTCGACGGCGAGCGGTGAAGCACAACGCTCCATCCCTACTCCCTTCCTGACTAAAACCTACCAGATCGTAGACGATCCAGCCATTGACGATGTGATCTCATGGAACGAAGATGGATCTGCGTTCGTTGTTTGGAATCCCACTGTATTCGCACGCGATCTTCTTCCCAAGTATTTCAAGCACAACAATCTCTCCAGCTTCGTTCGCCAGTTGAATACTTATGGATTTCGTAAGGTCGCACCAGAACGGTGGGAGTTCGGTAATGAATCGTTTCGAAGAGGTGAGAAACGCTTGCTTTGCGAGATTCAAAGGAAGAATGTCCCAATGCGGCAACAGGTTACCGCGGAGGTGTCTCCAGCTGGT…
		Protein	MAPPPPGSLSGNQSTASGEAQRSIPTPFLTKTYQIVDDPAIDDVISWNEDGSAFVVWNPTVFARDLLPKYFKHNNLSSFVRQLNTYGFRKVAPERWEFGNESFRRGEKRLLCEIQRKNVPMRQQVTAEVSPAGSIDEQVISNSPPLVIPSASVCSNNNGRVDLGEQNEQLRKENEQLNRELLSMKALCSNIFALMSDYANRHIRNSDGGGGISMETEDPYAQSPTRLFGFEIGTKRKRDSGGSMHLDDPIEVDFKVKSEPFDDGGVHQQVPWIRRCHRHEDKICNS*
FtHSF18	FtPinG0008918600.01.T01	CDS	ATGGTGGAGGATCCGGAAACAGACCCGATTGTTTCGTGGAGCGATGGCGATAATAGCTTTGTGGTTTGGGAACCTCACGAATTCGCCATGAAACTGCTTCCTAAGTATTTTAAGCACTCCAATTTCTCCAGCTTCATTCGTCAGCTGAATACCTATGGATTTAGGAAGGTTCATTTAGACAGATGGGAGTTTGCGAATGCTGGGTTTCTGAGAGGGAAGAAGAACTTGCTTAAGAACATCAAGAGGAGAAACCATGGAGGTTGCAGCAATCAGAGCATCCCTAACAAGAGACCACTGGAGCAACAAACCGAAACCGAAATTGAGAGGCTGAAGAAAGATCAAGAACTACTAAAGCTCGAAATTCTCGGTCTCAAGGAGCAACAAGAAAGCACTGATAAT…
		Protein	MVEDPETDPIVSWSDGDNSFVVWEPHEFAMKLLPKYFKHSNFSSFIRQLNTYGFRKVHLDRWEFANAGFLRGKKNLLKNIKRRNHGGCSNQSIPNKRPLEQQTETEIERLKKDQELLKLEILGLKEQQESTDNHIALLEERVIHAEWKQRKMLMLIAKSLKQVSFMKQLVGISNGNVNYKKRRNLGMSKKRKLVMNENTEEFAEMQSEMNSILCSSTLGNDESSPIEQQNSNVISDTISPDLLSSNFLLWEKLMEDDVICESESDKFADELEDLIERPTFDWGGGYGKEMLVSEVGCNGSLA*
FtHSF24	FtPinG0009748400.01.T01	CDS	ATGTATAGAGAGGAGGATAGGTGTGGCGGTGTGGCTAATTTTGTGATGAAGACCTACGAAATGGTTAGCGACCCGGCAAGCGACCACCTTATTGCCTGGGGCCGAGCCAACAATACCTTCATCGTCATCCAACCCCTCCAGTTCTCTACCCAACTTCTTCCCTTCAACTTCAGGCACAACAACTTCTCCAGCTTCATCCGTCAGCTCAATACTTATGGTTTCAAGAAAGTCGATCCCGATAAATGGGAGTTTGCAAACGAGTGGTTTCTGAGGGGGCAGAAGCATCTCCTCAAGAACATAGTAAGAAGGAGACAAAGCCCTGGCGGAGGAGCTGCGGTGGTGGAGGAGATAGATAGGCTCAGGAAGGATCAGAGAGAGATGGAGGATGAGCTCCTGGGA…
		Protein	MYREEDRCGGVANFVMKTYEMVSDPASDHLIAWGRANNTFIVIQPLQFSTQLLPFNFRHNNFSSFIRQLNTYGFKKVDPDKWEFANEWFLRGQKHLLKNIVRRRQSPGGGAAVVEEIDRLRKDQREMEDELLGMTRRLEATERRPDQMLDFLTRIVQDPDILTRMRRRPDKKRRLIVATAEEEEEASNWPLYSSSEAEDQSPRWYSGTGIQGVLSIASYRKATEKDGGFSSDEPPVVEEEAQTSTPPPPYPFSLFSGGI*
FtHSF2	FtPinG0009766800.01.T01	CDS	ATGGTTGAGAATTGTGAAGGGTTAGTTTTGAGCCTTGATGCCCACAAATCACTTCCAGCTCCATTTCTCACTAAAACTTACCAGCTTGTGGATGACTCTCAAACTGACCATATCGTCTCTTGGGGAGACGATGAGTCGACTTTCATCGTTTGGCGTCCACCCGAATTCGCCCGCGATCTTCTTCCTAACTACTTCAAGCACAACAATTTCTCTAGCTTTGTCCGTCAGCTCAACACCTATGGTTTCAGGAAAATCGTTCCAGACAGATGGGAGTTTGCAAATGAGTACTTCAAAAGAGGGAAGAAGCATTTGCTTTGTGAGATTCAAAGAAGAAAAACTTTGCAACCACTCTCACCGCCACGGCCACCGCCACCACCAACAGAACCACCACTTAACCAA…
		Protein	MVENCEGLVLSLDAHKSLPAPFLTKTYQLVDDSQTDHIVSWGDDESTFIVWRPPEFARDLLPNYFKHNNFSSFVRQLNTYGFRKIVPDRWEFANEYFKRGKKHLLCEIQRRKTLQPLSPPRPPPPPTEPPLNQTHHLNPNPFPVTYFSYPSTTRASLSPYESDVDQLPGASWQNPYSSSPSTPLSLPALSEDNERLRRTNNMLISELAHMKKLYNDIIYFVQNHVKPIAHPSSSYPSLLSISSSNTTNTARSSLTMLDSNNSSPQSNNNDGYCTNTRLFGVPLLSSSSKKRIHPELLDGSNAHNTNKARFVLEKEDLGLHLMPPSSF*
