# Supplementary material for: Genome-wide investigation of the heat shock transcription factor (Hsf) gene family in Tartary buckwheat (Fagopyrum tataricum)
Source: BMC Genomics. 2019 Nov 15;20:871. doi: 10.1186/s12864-019-6205-0 (PMC6858736; doi:10.1186/s12864-019-6205-0)
Supplement: Supplementary file 2 — Additional file 2. Analysis and distribution of conserved motifs in Tartary buckwheat and other plants Hsf proteins. [file 12864_2019_6205_MOESM2_ESM.xls]

## Sheet: Tartary buckwheat Hsf proteins.
Supplementary Table 2 Analysis and distribution of conserved motifs in Tartary buckwheat Hsf proteins.
Motif	Width	Best possible match
1	50	PKYFKHNNFSSFVRQLNTYGFRKVDPDRWEFANEYFLRGQKHLLCNIHRR
2	41	PFLTKTYQMVDDPATDHIISWGRDGNSFIVWDPPEFARDLL
3	50	ELVRLRQQQQTTHTYLQTMEQRLQGMEWRQQQMMSFLAKAMQNPGFLQQL
4	50	SSCPTTSALTALSEENERLRKTNHMLISELTHMKKLCNDIIYFVQNHVKP
5	21	CVEVGRFGYEEEIDRLRRDKQ
6	16	GVNDVFWEQFLTENPG
7	22	QQKGKRKELEEAIARKRRRPID
8	19	PALMYAPQPLECLHEVGPP
9	15	TKLFGVPLHSKKKKC
10	15	KPVHGHSHQNLQAQG

## Sheet: other seven plants Hsf proteins
Supplementary Table 2 Analysis and distribution of conserved motifs in other seven plants Hsf proteins.
Motif	Width	Best possible match
1	36	LLPKYFKHNNFSSFVRQLNTYGFRKVDPDRWEFANE
2	24	GPPPFLTKTYDMVDDPSTDHVVSW
3	41	ZQQNTENQLQAMEQRLQGTEQKQQQMMSFLAKALQNPGFLQ
4	21	GFLRGQKHLLKNIHRRKPVHS
5	23	EEENERLKRDKNVLMQELVKLRQ
6	15	GNSFVVWBPPEFARD
7	21	SAPTEVBDVFWEZFLTEDPGS
8	15	QGSVGACVEVGKFGL
9	21	LYNBIIYFMQNHVKPVAPSNS
10	50	FWEAIVHDIGDTFVQIQSNMDFDESTSCADSPSISCAQLDVEVRPKSPGI
