# Supplementary material for: Genome-wide investigation of the heat shock transcription factor (Hsf) gene family in Tartary buckwheat (Fagopyrum tataricum)
Source: BMC Genomics. 2019 Nov 15;20:871. doi: 10.1186/s12864-019-6205-0 (PMC6858736; doi:10.1186/s12864-019-6205-0)
Supplement: Supplementary file 3 — Additional file 3. One-to-one orthologous relationships between Tartary buckwheat and other seven plant species. [file 12864_2019_6205_MOESM3_ESM.xls]

## Sheet: Tarary buckwheat-Arabidopsis
Supplementary Table 3 One-to-one orthologous relationships between tartary buckwheat and other seven plant species.
FtHsf Gene Name	FtHsf Gene ID	AtHsf Gene ID
FtHsf4	FtPinG0001924400.01.T01	AT3G63350.1
FtHsf1	FtPinG0002494800.01.T01	AT4G18870.1
FtHsf1	FtPinG0002494800.01.T01	AT5G45710.1
FtHsf11	FtPinG0001727900.01.T01	AT3G63350.1
FtHsf11	FtPinG0001727900.01.T01	AT3G22830.1
FtHsf10	FtPinG0001185100.01.T01	AT4G11660.1
FtHsf12	FtPinG0001225000.01.T01	AT4G18870.1
FtHsf12	FtPinG0001225000.01.T01	AT5G45710.1
FtHsf23	FtPinG0005895400.01.T01	AT2G41690.1
FtHsf24	FtPinG0009748400.01.T01	AT3G24520.1
FtHsf21	FtPinG0007574700.01.T01	AT3G22830.1
FtHsf21	FtPinG0007574700.01.T01	AT3G63350.1
FtHsf22	FtPinG0007077600.01.T01	AT3G22830.1
FtHsf21	FtPinG0007574700.01.T01	AT5G43840.1
FtHsf29	FtPinG0007888700.01.T01	AT3G24520.1
FtHsf28	FtPinG0003351900.01.T01	AT5G45710.1

## Sheet: Tarary buckwheat-Oryza sativa
FtHsf Gene Name	FtHsf Gene ID	OsHsf Gene ID
FtHsf4	FtPinG0001924400.01.T01	Os10t0419300-00
FtHsf4	FtPinG0001924400.01.T01	Os03t0161900-02
FtHsf4	FtPinG0001924400.01.T01	Os07t0178600-01
FtHsf2	FtPinG0009766800.01.T01	Os09t0455200-01
FtHsf7	FtPinG0003659100.01.T01	Os02t0527300-01
FtHsf6	FtPinG0003011700.01.T01	Os09t0455200-01
FtHsf11	FtPinG0001727900.01.T01	Os10t0419300-00
FtHsf11	FtPinG0001727900.01.T01	Os03t0795900-01
FtHsf11	FtPinG0001727900.01.T01	Os03t0161900-02
FtHsf11	FtPinG0001727900.01.T01	Os03t0745000-02
FtHsf11	FtPinG0001727900.01.T01	Os07t0178600-01
FtHsf21	FtPinG0007574700.01.T01	Os10t0419300-00
FtHsf21	FtPinG0007574700.01.T01	Os03t0161900-02
FtHsf21	FtPinG0007574700.01.T01	Os03t0795900-01
FtHsf21	FtPinG0007574700.01.T01	Os03t0745000-02
FtHsf21	FtPinG0007574700.01.T01	Os07t0178600-01
FtHsf25	FtPinG0002621600.01.T01	Os10t0419300-00
FtHsf25	FtPinG0002621600.01.T01	Os03t0161900-02
FtHsf25	FtPinG0002621600.01.T01	Os07t0178600-01

## Sheet: Tarary buckwheat-Beta vulgaris
FtHsf Gene Name	FtHsf Gene ID	BvHsf Gene ID
FtHsf3	FtPinG0004354800.01.T01	KMT14620
FtHsf4	FtPinG0001924400.01.T01	KMT10239
FtHsf28	FtPinG0003659100.01.T01	KMT06345
FtHsf10	FtPinG0001185100.01.T01	KMT12136
FtHsf11	FtPinG0001727900.01.T01	KMT10239
FtHsf9	FtPinG0001062400.01.T01	KMT10239
FtHsf15	FtPinG0007684200.01.T01	KMT16688
FtHsf15	FtPinG0007684200.01.T01	KMT11347
FtHsf23	FtPinG0005895400.01.T01	KMT15041
FtHsf21	FtPinG0007574700.01.T01	KMT10239
FtHsf24	FtPinG0009748400.01.T01	KMT03067
FtHsf27	FtPinG0008289000.01.T01	KMT11347
FtHsf25	FtPinG0002621600.01.T01	KMT10239
FtHsf29	FtPinG0007888700.01.T01	KMT03067

## Sheet: Tarary buckwheat-Glycine max
FtHsf Gene Name	FtHsf Gene ID	GmHsf Gene ID
FtHsf4	FtPinG0001924400.01.T01	KRH32059
FtHsf1	FtPinG0002494800.01.T01	KRH21206
FtHsf2	FtPinG0009766800.01.T01	KRH15374
FtHsf3	FtPinG0004354800.01.T01	KRH14599
FtHsf1	FtPinG0002494800.01.T01	KRH11063
FtHsf2	FtPinG0009766800.01.T01	KRH05670
FtHsf4	FtPinG0001924400.01.T01	KRG95588
FtHsf3	FtPinG0004354800.01.T01	KRH73529
FtHsf4	FtPinG0001924400.01.T01	KRH67266
FtHsf1	FtPinG0002494800.01.T01	KRH59030
FtHsf2	FtPinG0009766800.01.T01	KRH57956
FtHsf2	FtPinG0009766800.01.T01	KRH61304
FtHsf2	FtPinG0009766800.01.T01	KRH52011
FtHsf1	FtPinG0002494800.01.T01	KRH42921
FtHsf7	FtPinG0003659100.01.T01	KRH32651
FtHsf7	FtPinG0003659100.01.T01	KRH20029
FtHsf6	FtPinG0003011700.01.T01	KRH15374
FtHsf6	FtPinG0003011700.01.T01	KRH05670
FtHsf7	FtPinG0003659100.01.T01	KRG96134
FtHsf7	FtPinG0003659100.01.T01	KRH67848
FtHsf6	FtPinG0003011700.01.T01	KRH61304
FtHsf6	FtPinG0003011700.01.T01	KRH52011
FtHsf10	FtPinG0001185100.01.T01	KRH77501
FtHsf11	FtPinG0001727900.01.T01	KRH35452
FtHsf11	FtPinG0001727900.01.T01	KRH32059
FtHsf10	FtPinG0001185100.01.T01	KRH27962
FtHsf13	FtPinG0002379000.01.T01	KRH15374
FtHsf12	FtPinG0001225000.01.T01	KRH11063
FtHsf13	FtPinG0002379000.01.T01	KRH05670
FtHsf11	FtPinG0001727900.01.T01	KRG95588
FtHsf9	FtPinG0001062400.01.T01	KRG95588
FtHsf11	FtPinG0001727900.01.T01	KRG91367
FtHsf11	FtPinG0001727900.01.T01	KRH67266
FtHsf9	FtPinG0001062400.01.T01	KRH67266
FtHsf13	FtPinG0002379000.01.T01	KRH52011
FtHsf15	FtPinG0007684200.01.T01	KRH74387
FtHsf18	FtPinG0008918600.01.T01	KRH19208
FtHsf18	FtPinG0008918600.01.T01	KRH15574
FtHsf18	FtPinG0008918600.01.T01	KRH02689
FtHsf14	FtPinG0001160300.01.T01	KRH60440
FtHsf14	FtPinG0001160300.01.T01	KRH41738
FtHsf15	FtPinG0007684200.01.T01	KRH39567
FtHsf19	FtPinG0003045600.01.T01	KRH02689
FtHsf21	FtPinG0007574700.01.T01	KRH32059
FtHsf21	FtPinG0007574700.01.T01	KRH31657
FtHsf21	FtPinG0007574700.01.T01	KRH35452
FtHsf23	FtPinG0005895400.01.T01	KRG95236
FtHsf21	FtPinG0007574700.01.T01	KRG95588
FtHsf22	FtPinG0007077600.01.T01	KRG91367
FtHsf21	FtPinG0007574700.01.T01	KRG91367
FtHsf21	FtPinG0007574700.01.T01	KRH67266
FtHsf23	FtPinG0005895400.01.T01	KRH66906
FtHsf24	FtPinG0009748400.01.T01	KRH48395
FtHsf24	FtPinG0009748400.01.T01	KRH39283
FtHsf25	FtPinG0002621600.01.T01	KRH35452
FtHsf25	FtPinG0002621600.01.T01	KRH31657
FtHsf25	FtPinG0002621600.01.T01	KRH32059
FtHsf25	FtPinG0002621600.01.T01	KRG95588
FtHsf25	FtPinG0002621600.01.T01	KRH67266
FtHsf25	FtPinG0002621600.01.T01	KRG91367
FtHsf27	FtPinG0008289000.01.T01	KRH39567
FtHsf28	FtPinG0003351900.01.T01	KRH21206
FtHsf28	FtPinG0003351900.01.T01	KRH11063
FtHsf28	FtPinG0003351900.01.T01	KRH59030
FtHsf29	FtPinG0007888700.01.T01	KRH48395
FtHsf28	FtPinG0003351900.01.T01	KRH42921
FtHsf29	FtPinG0007888700.01.T01	KRH39283

## Sheet: Tarary buckwheat-Solanum
FtHsf Gene Name	FtHsf Gene ID	SlHsf Gene ID
FtHsf3	FtPinG0004354800.01.T01	Solyc11g064990.1.1
FtHsf1	FtPinG0002494800.01.T01	Solyc02g072000.2.1
FtHsf1	FtPinG0002494800.01.T01	Solyc03g006000.2.1
FtHsf2	FtPinG0009766800.01.T01	Solyc04g078770.2.1
FtHsf4	FtPinG0001924400.01.T01	Solyc09g082670.2.1
FtHsf4	FtPinG0001924400.01.T01	Solyc09g065660.2.1
FtHsf6	FtPinG0003011700.01.T01	Solyc04g078770.2.1
FtHsf28	FtPinG0003659100.01.T01	Solyc09g009100.2.1
FtHsf12	FtPinG0001225000.01.T01	Solyc02g072000.2.1
FtHsf10	FtPinG0001185100.01.T01	Solyc03g026020.2.1
FtHsf12	FtPinG0001225000.01.T01	Solyc03g006000.2.1
FtHsf13	FtPinG0002379000.01.T01	Solyc04g078770.2.1
FtHsf10	FtPinG0001185100.01.T01	Solyc08g080540.2.1
FtHsf11	FtPinG0001727900.01.T01	Solyc09g082670.2.1
FtHsf11	FtPinG0001727900.01.T01	Solyc09g065660.2.1
FtHsf9	FtPinG0001062400.01.T01	Solyc09g065660.2.1
FtHsf18	FtPinG0008918600.01.T01	Solyc07g040680.2.1
FtHsf15	FtPinG0007684200.01.T01	Solyc08g005170.2.1
FtHsf15	FtPinG0007684200.01.T01	Solyc08g076590.2.1
FtHsf24	FtPinG0009748400.01.T01	Solyc12g007070.1.1
FtHsf23	FtPinG0005895400.01.T01	Solyc04g016000.2.1
FtHsf21	FtPinG0007574700.01.T01	Solyc06g053950.1.1
FtHsf22	FtPinG0007077600.01.T01	Solyc09g082670.2.1
FtHsf22	FtPinG0007077600.01.T01	Solyc09g065660.2.1
FtHsf21	FtPinG0007574700.01.T01	Solyc09g065660.2.1
FtHsf21	FtPinG0007574700.01.T01	Solyc09g082670.2.1
FtHsf25	FtPinG0002621600.01.T01	Solyc06g053950.1.1
FtHsf25	FtPinG0002621600.01.T01	Solyc09g082670.2.1
FtHsf25	FtPinG0002621600.01.T01	Solyc09g065660.2.1
FtHsf29	FtPinG0007888700.01.T01	Solyc12g007070.1.1
FtHsf28	FtPinG0003351900.01.T01	Solyc02g072000.2.1

## Sheet: Tarary buckwheat-Vitis vinifera
FtHsf Gene Name	FtHsf Gene ID	VvHsf Gene ID
FtHsf1	FtPinG0002494800.01.T01	VIT_10s0003g01770.t01
FtHsf2	FtPinG0009766800.01.T01	VIT_18s0001g10380.t01
FtHsf4	FtPinG0001924400.01.T01	VIT_05s0020g04090.t01
FtHsf6	FtPinG0003011700.01.T01	VIT_18s0001g10380.t01
FtHsf28	FtPinG0003659100.01.T01	VIT_08s0007g03900.t01
FtHsf12	FtPinG0001225000.01.T01	VIT_10s0003g01770.t01
FtHsf13	FtPinG0002379000.01.T01	VIT_18s0001g10380.t01
FtHsf11	FtPinG0001727900.01.T01	VIT_05s0020g04090.t01
FtHsf14	FtPinG0001160300.01.T01	VIT_01s0011g05970.t01
FtHsf18	FtPinG0008918600.01.T01	VIT_11s0016g02010.t01
FtHsf15	FtPinG0007684200.01.T01	VIT_16s0039g01840.t01
FtHsf15	FtPinG0007684200.01.T01	VIT_02s0012g01810.t01
FtHsf18	FtPinG0008918600.01.T01	VIT_04s0008g01110.t01
FtHsf24	FtPinG0009748400.01.T01	VIT_11s0016g03940.t01
FtHsf22	FtPinG0007077600.01.T01	VIT_05s0020g04090.t01
FtHsf21	FtPinG0007574700.01.T01	VIT_05s0020g04090.t01
FtHsf23	FtPinG0005895400.01.T01	VIT_08s0007g08750.t01
FtHsf25	FtPinG0002621600.01.T01	VIT_05s0020g04090.t01
FtHsf28	FtPinG0003351900.01.T01	VIT_10s0003g01770.t01
FtHsf29	FtPinG0007888700.01.T01	VIT_11s0016g03940.t01

## Sheet: Tarary buckwheat-Helianthus
						FtHsf Gene Name	FtHsf Gene ID	HaHsf Gene ID
						FtHsf1	FtPinG0002494800.01.T01	OTF92214
						FtHsf2	FtPinG0009766800.01.T01	OTG27731
						FtHsf7	FtPinG0003659100.01.T01	OTG38359
						FtHsf7	FtPinG0003659100.01.T01	OTG09274
						FtHsf18	FtPinG0008918600.01.T01	OTG13342
						FtHsf15	FtPinG0007684200.01.T01	OTG22519
						FtHsf24	FtPinG0009748400.01.T01	OTG13265
						FtHsf29	FtPinG0007888700.01.T01	OTG30185
