# Supplementary material for: Genome-wide investigation of the heat shock transcription factor (Hsf) gene family in Tartary buckwheat (Fagopyrum tataricum)
Source: BMC Genomics. 2019 Nov 15;20:871. doi: 10.1186/s12864-019-6205-0 (PMC6858736; doi:10.1186/s12864-019-6205-0)
Supplement: Supplementary file 4 — Additional file 4. Primers of sequences. [file 12864_2019_6205_MOESM4_ESM.xls]

## Sheet: Sheet1
Supplementary Table 4 Primers of sequences
Gene ID	Forward primer (5`- 3`)	Reverse primer (5`- 3`)
FtPinG0001062400.01.T01	GGGCGATTCGGAGTAGATGG	AAGCCGGGTTCTTCATTGCT
FtPinG0001160300.01.T01	ACACCAAGCAAACTCCCAAGA	GCTGAGTCAAAAGAGCGGGA
FtPinG0001185100.01.T01	GCGGTTTACCGGAAGGAAGA	CTTCACATCTCACGCGCTTC
FtPinG0001225000.01.T01	ATGGAGGATGCTCAAGCGAA	GACAGCTTGATCCCACACGA
FtPinG0001727900.01.T01	AACTTGAGGCGCTTGCTTTG	TCGCGAATCCGACAACCTTC
FtPinG0001924400.01.T01	ATCCTTGCCGTCCAGTCAAA	CTTGCTCAAGAACGGAGGTG
FtPinG0002379000.01.T01	CGTCCGCCAACTCAATACCT	TGGAGCTCGAAGAGGAGTGT
FtPinG0002494800.01.T01	TGTCAAACAAGGGGTGAACGA	TAAGCTCTTTCCACTCGCCC
FtPinG0002621600.01.T01	AGAAGCCGTGGCTAGGAAGA	TTCAAATTCCGAAACACCCCC
FtPinG0003011700.01.T01	GCTGACGTCACCAACACATC	GTCGTCGGAGTTTGGAGGAG
FtPinG0003045600.01.T01	GCGGGTTTCAAAGAGGCAAG	CTCGACTTCCGTTTCTCGCA
FtPinG0003351900.01.T01	CAGCGTATGGAGCTAAGGCA	GCATACCCGGCTTTCCATCT
FtPinG0003615200.01.T01	GGCTTCCGAAAAGTTGTGCC	GGGTTGCCTTGTTTCAGCAC
FtPinG0003659100.01.T01	TTCCCGTCCAATTTCCCACC	ATTGGGTTCCCCTGCAAACA
FtPinG0003738000.01.T01	ACGTGTAAGCAGCATGGAAGA	GGTGGGTCGGAGTGAGTAGA
FtPinG0004354800.01.T01	GCCATATCGTGTCTTGGGGT	AGCTGCCTAACAAAGCTGGA
FtPinG0005682300.01.T01	GCGAAAACCAACTACTGCCC	TGTCTGTGGTTTGCTGGTGT
FtPinG0005895400.01.T01	CATCGGACGCCGTTATCTCA	AGCTGACGAACAAAGCTGGA
FtPinG0007077600.01.T01	ACTGCTGATGATTTCGGAGGG	CCATCTCCGCGATCTTGACT
FtPinG0007112900.01.T01	GCTGTCCGAAGACAACCAGA	CATCCGGTCATCGTCATCGT
FtPinG0007574700.01.T01	GGCCTCCACCATTTCTGACC	TCCATATGTGTTGAGCTGCCT
FtPinG0007684200.01.T01	CAGCAACAACAAGCAACCGA	TGAGCCGCCGTTTCTTACTT
FtPinG0007888700.01.T01	ATTCTCGAGAGGGAGCGGAA	TTGCTCGTCCTCTGTTGTCC
FtPinG0008289000.01.T01	TCCTGACCGTTGGGAGTTTG	CAACACAGGCTCCCACTGAA
FtPinG0008320600.01.T01	CGATGCCGTCATCTCTTGGA	TTGCTGTGCTTGAAGAGGGT
FtPinG0008520400.01.T01	TCGTAAGGTCGCACCAGAAC	TCGTAAGGTCGCACCAGAAC
FtPinG0008918600.01.T01	TGCTGGGTTTCTGAGAGGGA	GGTTTGTTGCTCCAGTGGTC
FtPinG0009748400.01.T01	TTATTGTTGCAACGGCGGAA	CCCTGTACCGGAATACCACC
FtPinG0009766800.01.T01	GTCAAGCCCATTGCTCATCC	AGACGACGACAGAAGGGGAA
FtH3	GAAATTCGCAAGTACCAGAAGAG	CCAACAAGGTATGCCTCAGC
